# Supplementary material for: St. Louis enhancing engagement and retention (STEER) in HIV/AIDS care: a participatory intersectional needs assessment for intervention and implementation planning
Source: Front Public Health. 2025 Jun 11;13:1589671. doi: 10.3389/fpubh.2025.1589671 (PMC12187841; doi:10.3389/fpubh.2025.1589671)
Supplement: Supplementary file 1 [file Supplementary_file_1.zip]

Archive with 4 entries (4 files):
- Appendix A.docx
- Appendix B.xlsx
- Appendix C.docx
- STROBE Checklist.docx
