# Supplementary material for: St. Louis enhancing engagement and retention (STEER) in HIV/AIDS care: a participatory intersectional needs assessment for intervention and implementation planning
Source: Front Public Health. 2025 Jun 11;13:1589671. doi: 10.3389/fpubh.2025.1589671 (PMC12187841; doi:10.3389/fpubh.2025.1589671)
Supplement: Supplementary file 1 [file Supplementary_file_1.zip › Appendix B.xlsx]

## Sheet: Integrated rows
	Peer Navigator Experiences	HIV Care/ Barriers (Barriers affecting PLWH access to care)	HIV Care/ Facilitators	Using CHWs in St. Louis/ Suggestions	Using CHWs in St. Louis/ Strengths	Using CHWs in St. Louis/ Challenges	Experiences with personal health (PLWH)	Experiences with healthcare system (PLWH)	Integration of CHWs into the Care Team (CLIN)	Front-line Health Workers Roles and Responsibilities (FLW)	Challenges for Front-line health workers (FLW)	Experience/Thoughts on Working with Multi-Organizational Initiatives (FLW)	Challenges in HIV Care Management and CHW impacts (HRSA)	HRSA Strengths (HRSA)	HRSA Challenges (HRSA)	Supervision and Interaction with Organizations (HRSA)	Adaptations/ Suggestions to HRSA (HRSA)	Others
HRSA CHWs and Supervisors (n=6)					• Supervisor as key part of intervention success • Need specific training for supervisors, available through HRSA and had substantial benefits • CHW training was memorable, comprehensive – self-care module, stigma, peer support, trauma-informed care, client goals and prioritiesmodules • Learning from others and prior knowledge were helpful supplements to the training • Network of CHWs, including …	• Role clarity, competing roles with other staff positions is common concern • HRSA took a lot time • Organizational leadership must understanding CHWs roles and value CHWs to supporting CHWs is imperative • Data tracking provided clear evidence to leadership of the values of CHWs • Condensing training modules occurs in practice • Outside of the HRSA intervention, trainings for CHWs are difficult…
Community Leaders (n=5)
Clinical Leaders (n=4)
Front-line providers (2 FG; n=12)
People Living with HIV (n=12)
Integrated from stakeholder syntheses (excluding PLWHs)
Integrated from ALL stakeholder syntheses

## Sheet: HRSA CHW-Admin
		Experiences and Background	Challenges in HIV Care Management and CHW impacts	HRSA Strengths	HRSA Challenges	Supervision and Interaction with Organization	Ongoing Client Barriers to HIV Care Management	Adaptations/Suggestions to HRSA	Other
CHW_1		• title is "Case Manger Support Specialist” • Learned on the job; mobile educator first, then became CHW (in that job for 6 yrs) o He has been a Community Health Worker for 6 years. Originally he had started out as a Mobile Educator who visited “complex clients” to help them understand their care. • Personally motivated o To get into this field because of friends that had been impacted by HIV o T…	• Stigma was the first challenge listed by CHW_1 in the context of rural and younger clients lacking sexual education o “I recognize it because we still have new diagnosed clients coming in at 19 and that is too young.” o “If the school educational system is not teaching sex education then we're losing our footing in helping the generations understand these are the things you need to know” • Tran…	• The CHW was very favorable on the HRSA intervention, appreciated diverse perspectives of other participants and comprehensiveness of training o “We just really learned so much because we're getting a perspective from a whole ‘nother facility or clinic administering the same discipline” o “Collectively when we came together we might see something we might be deficient in” • Self-care stuck out a…	• This CHW noted no downsides. o “I would have to confess there were no downsides.” o “To be honest I can't think of anything that would make the program even more effective because I work with class A people.” • CHW revealed that when he trains new team members on his team, he consolidates the training because of time constraints • CHW already knew HIV from his prior experiences so these modules…
CHW_2		This CHW has been working in this role for 5 years, primary responsibility to reduce ER visits/returns for PLWH by engaging with the client and helping them with their diverse needs Highlights importance of knowing where client stays and connecting through shared stories - “My job is once I make contact, we have a locator protocols I ask you questions like where you hang out at, where do you live…	Navigating challenge of not getting calls returned for primary medical needs - “I just did this with a client, two of them today. One of them said that he feels, because he’s older that they [the care team] don’t really care. They keep changing his appointments and he’s supposed to see a heart doctor and he’s really concerned about them changing their appointment…s it builds up a lot of anxiety a…	Self care was noted as important and reinforced by the HRSA training - “Treating yourself and taking care of you, pamper yourself. If you don’t take care of you you’re no good to nobody else. I tell the clients the same thing. If you don’t take care of yourself you ain’t no good to your kids, your man, your friends. Nobody…” - “My boss is big on self-care and going through that part of it just he…	Lack of role clarity and potentially competing roles / territories with social workers - “…So no one feels like stepping on other toes. That was a big problem when we first started this with the HRSA project. A lot of the social workers felt like we were trying to step into their spot, whereas you’re not trying to step into their spot, you’re trying to ease client in. With a warm handoff.” - “A l…
CHW_3		-His role and osition title has changed many times over the years o“So I was a health system navigator before becoming a Community health worker before the Boston project can began.” o“And currently now I’m the wellness coordinator…” o“Working as a Community Health Worker slash Health Systems Navigator slash Wellness Center Coordinator slash you know… you know.” -He has done this work for over 10…	-He took the initiative to learn about himself, and learned how to deal with different people and “difficult people.” -Important steps for a CHW to be good at their job o“You really have to learn how to just deal with people and I felt like I needed to sit myself down and get an understanding. So what I did was, I hit YouTube in learning how to deal with difficult people. You know that's somethin…	-The HRSA training helped job performance and new skills in writing o“When they applied the HRSA training with it, I became professional in doing my job better. I became more attentive to things that I’ve not thought about, things that never crossed my mind.” o“HRSA, helped me to understand ‘hey, take it slow you don't you don't have to rush. The model of care that they use and the way that they …	-All the challenges listed on the moderator’s slide o“Wow. Yea all of these apply. Wow. I don’t know where you got the information but you’re on it.” -Diagnosis Denial with PLWH o“I can start with diagnosis denial sometimes some people want to be tested three or four times, just to make sure make certain. Not owning up to the act not owning up to what got them to where they are. And that's where …
Admin_1		• Administrator 1 started out as a nurse for 5-6 years before working as a HIV nurse coordinator • She originally started out in an administrative role at her organization where the focus was around program objectives (meetings, creating scope of work) • Due to changes in the leadership at her organization, her role shifted from purely administrative to working with clients and managing CHWs • He…	• Clients do not have support and rely on social service organizations (like interviewee’s) as a safety net • Self-care is a simultaneously important and a large challenge; CHWs are good at their work because they’re passionate, which makes saying ‘no’ to a client more difficult o “Self-care is huge too; self-care and managing other responsibilities goes hand-in-hand, lots of people have differen…	• Encouraged CHWs to seek out training and certification opportunities o The two CHWs who underwent the HRSA training both went on to get their state CHW certification as well; also influenced a third CHW who did not undergo the HRSA training to get their state certification  “But when my two that did go completed the state CHW certification the one who was not part of it, he did his CHW certifi…	• Difficult to maintain activities of the HRSA grant following ending o Lack of leadership buy-in for the use of CHWs  leadership doesn’t understand role of CHWs; • CHW label used for individuals performing non-CHW activities, and then leadership devalues CHWs more broadly o [front desk role, for example] o service as in the HRSA not understanding how CHWs should be used as well as the systemic …
Admin_2		• Supervisor started out with the infectious disease department for 20 years, then transitioned to front desk staff and progressed to supervisor with the HRSA intervention	Achieving viral suppression is difficult - “One of the medical providers said he could never, after working with a client for ten years, get a particular client virally suppressed; six months after working with a CHW for six month…the client did manage to become virally suppressed.” CHWs helped in a range of roles with client HIV care management; CHW lived experience of community resources in par…	HRSA provided the funding for dedicated CHWs that could better address client needs - “Prior to the intervention we did not have CHWs, we had one peer navigator on a different project… Transitioning to the HRSA project helped move that person to a CHW and hire two more CHWs.” - “The case managers can’t do the handholding some clients needed. CHWs filled that gap, and the project gave us the struc…	It was noted there was a lot of meetings and time commitments to HRSA - “If I recall there were monthly coaching calls… In the grand scheme of things when you’re already meeting multiple times it was a little much to have additional meetings.” Once funding stopped, they had to pick and choose which pieces to fund, and drop aspects not funded - “The pieces we did [keep] was the supervision of CHWs…
Admin_3		-Director of Community and Outreach, at organization for 11-12 years o“I’ve always been a community oriented person” -Started out with experience in designing youth programs -Organization started out with Peer Navigators in 2003; CHW program built off of this program o“in 2003 we received a grant through the Elton John Foundation to implement FACT (Find Access Coordinate and Treat)… we called the…		-The HRSA training built off of existing processes o“We had offered much of this in the peer navigators… but if they needed more time with the CHW they got I” o“We’re still calling our people navigators but we have incorporated all the CHW components into our navigators so doing the same work they were doing and doing the FACT model. So we’re providing that same level of care.” -The entire agency…	-Getting the right person is important to the success of CHWs especially given the investment, so believes referrals work best o“When we first got started with this project we did hire someone that turned out now to be right for the role.” o“compassion, commitment, seriousness of our patients and loving the work. That’s one thing I’d point out is to try to find the right for that position” o“Ther…
Key Takeaways		CHWs: - Often have multiple years of experience in healthcare - Titles include: Case Manager Support Specialist, Peer Navigator/CHW - Personal motivations and identity central to becoming a CHW (friends impacted by HIV, job in connectnig with people) Supervisors: - Supervisors often transitioned from other roles in the organizations either due to leadership or HRSA - Titles include: Director of C…	• Stigma is an important, ongoing challenge (from community, media, selves) • CHWs help with range of roles - transportation, scheduling, education, attending appts, navigating patient portal, helping with filling scripts, taking meds, learning to read labs, pt/provider communication, liaison between client and various care team members, ability to reach VL suppression for clients who otherwise m…	• Supervisor as key part of intervention success • Need specific training for supervisors, available through HRSA and had substantial benefits • CHW training was memorable, comprehensive – self-care module, stigma, peer support, trauma-informed care, client goals and prioritiesmodules • Learning from others and prior knowledge were helpful supplements to the training • Network of CHWs, including …	• Role clarity, competing roles with other staff positions is common concern • HRSA took a lot time • Organizational leadership must understanding CHWs roles and value CHWs to supporting CHWs is imperative • Data tracking provided clear evidence to leadership of the values of CHWs • Condensing training modules occurs in practice • Outside of the HRSA intervention, trainings for CHWs are difficult…

## Sheet: Clinlead
	Peer Navigator Experiences	Using CHWs in St Louis			Integration of CHWs into the Care Team	HIV Care		Other
		Strengths	Suggestions	Challenges		Barriers	Facilitators
CLINLEAD1
CLINLEAD2
CLINLEAD3
CLINLEAD4
Summary

## Sheet: CommLead
	Peer Navigator Experiences	Using CHWs in St Louis			HIV Care		Other
		Strengths	Suggestions	Challenges	Barriers	Facilitators
COMMLEAD1
COMMLEAD2
COMMLEAD3
COMMLEAD4
COMMLEAD5
Summary

## Sheet: FLW (FG)
	Front-line health workers roles and responsibilities	Barriers affecting PLWHA’s access to HIV care	Challenges for frontline health workers	Suggestions for CHWs interventions in St. Louis (building a support working environment)	Experience/thoughts on working with multi-organizational initiatives
FG1
FG2
Summary

## Sheet: PLWH
	Experiences with personal health	Experiences with health care system	Barriers for managing HIV care	Facilitators for managing HIV care	Strengths/Suggestions of Using CHWs/FLHWs in St. Louis	Challenges of Using CHWs/FLWs in St. Louis	Others
PLWH 1
PLWH 2
PLWH 3
PLWH 5
PLWH 6
PLWH 7
PLWH 8
PLWH 9
PLWH 10
PLWH 11
PLWH 12
PLWH 13
PLWH 14
Key Findings
